# Supplementary material for: The Efficacy of Albumin Infusion in Septic Patients with Hypoalbuminemia: An International Retrospective Observational Study
Source: J Clin Med. 2025 Jul 7;14(13):4790. doi: 10.3390/jcm14134790 (PMC12251147; doi:10.3390/jcm14134790)
Supplement: Supplementary file 1 [file jcm-14-04790-s001.zip]

Archive with 1 entries (1 files):
- jcm-3697413-supplementary.pdf
